# Supplementary material for: Co-inheritance of glucose-6-phosphate dehydrogenase deficiency mutations and hemoglobin E in a Kachin population in a malaria-endemic region of Southeast Asia
Source: PLoS One. 2017 May 22;12(5):e0177917. doi: 10.1371/journal.pone.0177917 (PMC5439682; doi:10.1371/journal.pone.0177917)
Supplement: S1 Table — (XLS) [file pone.0177917.s001.xls]

## Sheet: Sheet1
S1 Table. Demographic information and results of G6PD and hemoglobin (Hb) analyses
Sample code	Gender	Age	G6PD enzymatic activity (U/g Hb)	HbE*	G6PD 487 mutation	Hb Level (g/L)
1	M	24	0.4	AE	A	15
2	M	37	0.5	AE	A	21
3	M	7	0.55	AE	A	120
4	M	39	0.9	AE	A	149
5	M	25	0.9	AE	A	120
6	F	40	0.94	AE	A	135
7	F	18	1.5	AE	A	147
8	F	22	1.7	AE	AG	120
9	F	23	2.3	EE	AG	147
10	F	26	2.5	AE	AG	139
11	F	41	2.6	AE	AG	147
12	F	25	2.7	AE	AG	137
13	F	67	3	AE	AG	120
14	M	16	3	AE	A	121
15	F	5	3.5	AE	AG	144
16	F	23	3.88	AE	AG	127
17	M	32	4	AE	A	134
18	F	75	4	AE	AG	147
19	M	24	4.1	AE	A	121
20	M	5	4.1	AE	A	148
21	M	10	4.2	AE	A	148
22	M	7	4.3	AE	A	155
23	F	11	4.34	N	AG	120
24	M	27	4.4	AE	A	133
25	F	30	5.2	N	G	114
26	F	68	4.9	N	G	115
27	M	10	4.7	N	G	138
28	M	38	4.8	N	G	119
29	M	16	4.8	N	G	121
30	F	14	7	N	G	117
31	M	48	4.9	N	G	124
32	F	36	4.7	N	G	118
33	F	28	5.7	N	G	119
34	M	23	5.1	N	G	125
35	M	36	5.1	N	G	127
36	F	35	7.1	N	G	121
37	M	35	5.2	N	G	128
38	F	22	8.4	N	G	122
39	M	23	5.3	N	G	129
40	F	69	6	N	G	123
41	M	17	5.4	N	G	131
42	F	30	5.3	N	G	127
43	F	33	5.4	N	G	127
44	M	46	5.5	N	G	132
45	M	52	5.5	N	G	132
46	M	23	5.5	N	G	134
47	M	30	5.5	N	G	134
48	M	40	5.5	N	G	137
49	M	37	5.6	EE	G	145
50	F	22	6.2	N	G	127
51	M	55	5.7	N	G	138
52	M	24	5.7	N	G	138
53	M	72	5.8	N	G	138
54	M	57	5.9	EE	G	133
55	F	30	5.9	EE	G	112
56	F	73	5.9	EE	G	132
57	F	50	7	N	G	127
58	M	73	5.9	N	G	139
59	M	58	6	EE	G	132
60	F	20	6.3	N	G	131
61	F	28	10.7	N	G	131
62	F	41	5.5	N	G	132
63	M	22	6	N	G	141
64	F	20	6.1	EE	G	144
65	F	18	8	N	G	132
66	M	36	6.2	N	G	144
67	M	59	6.2	N	G	152
68	F	33	10.6	N	G	132
69	M	53	6.3	N	G	159
70	M	7	6.4	N	G	159
71	F	63	6.9	N	G	134
72	F	18	5.1	N	G	135
73	M	65	6.6	N	G	161
74	M	15	6.8	EE	G	77
75	M	53	6.8	N	G	161
76	F	29	6.9	EE	G	114
77	F	28	6.9	EE	G	141
78	F	5	5.9	N	G	137
79	F	2	6.6	N	G	138
80	F	30	6.5	N	G	139
81	M	50	7	N	G	161
82	F	30	5.5	N	G	144
83	M	18	7.1	N	G	166
84	M	42	7.4	N	G	148
85	M	26	7.5	AE	G	144
86	M	34	7.5	N	G	149
87	M	64	7.5	N	G	150
88	M	15	7.6	EE	G	158
89	F	12	6	N	G	144
90	M	8	8.3	EE	G	147
91	F	21	5.1	N	G	147
92	M	7	9	N	G	151
93	M	22	9.2	N	G	152
94	M	27	9.6	N	G	153
95	F	19	9.8	EE	G	154
96	F	15	10.5	EE	G	114
97	F	37	4.7	N	G	149
98	F	18	6	N	G	151
99	F	30	11.8	AE	G	128
100	M	4	24.7	EE	G	95
*N: Normal (wild type); AE: HbAE (HbE heterozygote); EE: HbEE (HbE homozygote).
